# Supplementary material for: A comparison of methods to generate adaptive reference ranges in longitudinal monitoring
Source: PLoS One. 2021 Feb 19;16(2):e0247338. doi: 10.1371/journal.pone.0247338 (PMC7894906; doi:10.1371/journal.pone.0247338)
Supplement: S1 Raw data — (CSV) [file pone.0247338.s001.csv]

athlete	Test Times	Gender	Free Oxygen Radicals Test
BAA001	1	female	1.47
BAA001	2	female	1.9
BAA001	3	female	1.73
BAA001	4	female	1.8
BAA001	5	female	1.5
BAA001	6	female	1.33
BAA001	7	female	1.8
BAA001	8	female	2.07
BAA001	9	female	2.11
BAA001	10	female	1.7
BAA001	11	female	2.51
BAA001	12	female	2
BAA001	13	female	1.5
BAA001	14	female	1.54
BAA001	15	female	2.04
BAA002	1	female	1.83
BAA002	2	female	1.97
BAA002	3	female	2
BAA002	4	female	1.9
BAA002	5	female	1.43
BAA002	6	female	1.66
BAA002	7	female	1.3
BAA002	8	female	1.33
BAA002	9	female	2.07
BAA002	10	female	1.66
BAA002	11	female	1.94
BAA002	12	female	1.8
BAA002	13	female	2.4
BAA002	14	female	1.4
BAA002	15	female	1.7
BAA003	1	male	1.73
BAA003	2	male	1.76
BAA003	3	male	1.47
BAA003	4	male	1.34
BAA003	5	male	1.22
BAA003	6	male	2
BAA003	7	male	1.57
BAA003	8	male	1.6
BAA003	9	male	1.33
BAA003	10	male	1.6
BAA003	11	male	2.47
BAA003	12	male	1.87
BAA003	13	male	1.87
BAA003	14	male	2.04
BAA004	1	female	1.94
BAA004	2	female	1.23
BAA004	3	female	2
BAA004	4	female	1.9
BAA004	5	female	1.36
BAA004	6	female	1.3
BAA004	7	female	2.2
BAA004	8	female	2.07
BAA004	9	female	2.27
BAA004	10	female	2.17
BAA004	11	female	2.11
BAA005	1	female	1.87
BAA005	2	female	1.54
BAA005	3	female	1.94
BAA005	4	female	1.83
BAA005	5	female	1.33
BAA005	6	female	2.3
BAA005	7	female	1.57
BAA005	8	female	2.58
BAA005	9	female	1.87
BAA005	10	female	1.63
BAA005	11	female	1.54
BAA005	12	female	1.73
BAA005	13	female	1.87
BAA005	14	female	1.8
BAA005	15	female	2.47
BAA005	16	female	2.14
BAA006	1	female	3.28
BAA006	2	female	3.21
BAA006	3	female	3.51
BAA006	4	female	3.68
BAA006	5	female	3.04
BAA006	6	female	3.98
BAA006	7	female	3.38
BAA006	8	female	4.56
BAA006	9	female	3.85
BAA006	10	female	4.42
BAA006	11	female	4.01
BAA006	12	female	3.31
BAA006	13	female	4.19
BAA006	14	female	3.58
BAA006	15	female	3.55
BAA006	16	female	1.25
BAA006	17	female	3.55
BAA006	18	female	4.35
BAA007	1	male	1.6
BAA007	2	male	1.4
BAA007	3	male	1.4
BAA007	4	male	1.5
BAA007	5	male	1.97
BAA007	6	male	1.22
BAA007	7	male	1.73
BAA007	8	male	1.66
BAA007	9	male	1.33
BAA007	10	male	1.36
BAA008	1	male	1.47
BAA008	2	male	1.63
BAA008	3	male	1.8
BAA008	4	male	1.63
BAA008	5	male	1.26
BAA008	6	male	2.47
BAA008	7	male	1.97
BAA008	8	male	1.61
BAA008	9	male	1.97
BAA009	1	female	1.87
BAA009	2	female	1.73
BAA009	3	female	1.43
BAA009	4	female	1.73
BAA009	5	female	1.3
BAA009	6	female	1.47
BAA009	7	female	2.58
BAA009	8	female	1.9
BAA009	9	female	1.63
BAA009	10	female	1.57
BAA009	11	female	1.57
BAA010	1	female	1.76
BAA010	2	female	2.14
BAA010	3	female	2.07
BAA010	4	female	1.63
BAA010	5	female	1.81
BAA010	6	female	1.4
BAA010	7	female	2.37
BAA010	8	female	1.83
BAA010	9	female	2
BAA010	10	female	2.14
BAA011	1	male	1.22
BAA011	2	male	2.3
BAA011	3	male	2.04
